# Supplementary material for: Comparative whole genome analysis reveals re-emergence of human Wa-like and DS-1-like G3 rotaviruses after Rotarix vaccine introduction in Malawi
Source: Virus Evol. 2023 May 22;9(1):vead030. doi: 10.1093/ve/vead030 (PMC10256189; doi:10.1093/ve/vead030)
Supplement: vead030_Supp [file vead030_supp.zip]

Archive with 1 entries (1 files):
- suppl_data/Supplementary.pdf
